# Supplementary material for: Optimization of Blood Handling and Peripheral Blood Mononuclear Cell Cryopreservation of Low Cell Number Samples
Source: Int J Mol Sci. 2021 Aug 24;22(17):9129. doi: 10.3390/ijms22179129 (PMC8431655; doi:10.3390/ijms22179129)
Supplement: Supplementary file 1 [file ijms-22-09129-s001.zip]

Archive with 1 entries (1 files):
- ijms-1317614-supplementary.pdf
